# Supplementary material for: Wnt/β-Catenin Signaling Contributes to Paclitaxel Resistance in Bladder Cancer Cells with Cancer Stem Cell-Like Properties
Source: Int J Mol Sci. 2021 Dec 31;23(1):450. doi: 10.3390/ijms23010450 (PMC8745426; doi:10.3390/ijms23010450)
Supplement: Supplementary file 1 [file ijms-23-00450-s001.zip]

Archive with 2 entries (2 files):
- Figure S1 with caption.tif
- Figure S1.pdf
